# Supplementary material for: A Subunit Vaccine Harboring the Fusion Capsid Proteins of Porcine Circovirus Types 2, 3, and 4 Induces Protective Immune Responses in a Mouse Model
Source: Viruses. 2024 Dec 23;16(12):1964. doi: 10.3390/v16121964 (PMC11728783; doi:10.3390/v16121964)
Supplement: Supplementary file 1 [file viruses-16-01964-s001.zip]

Archive with 1 entries (1 files):
- viruses-3239871-supplementary.pdf
